# Supplementary material for: A Novel NMDA Receptor Antagonist Protects against Cognitive Decline Presented by Senescent Mice
Source: Pharmaceutics. 2020 Mar 22;12(3):284. doi: 10.3390/pharmaceutics12030284 (PMC7151078; doi:10.3390/pharmaceutics12030284)
Supplement: Supplementary file 1 [file pharmaceutics-12-00284-s001.zip]

Archive with 6 entries (5 files):
- pharmaceutics-738871-suppl/
- pharmaceutics-738871-suppl/Table S1.docx
- pharmaceutics-738871-suppl/Table S2.docx
- pharmaceutics-738871-suppl/Table S3.docx
- pharmaceutics-738871-suppl/Table S4.docx
- pharmaceutics-738871-suppl/Table S5.docx
